# Supplementary material for: Identification of a new gibberellin receptor agonist, diphegaractin, by a cell-free chemical screening system
Source: Commun Biol. 2023 May 9;6:448. doi: 10.1038/s42003-023-04760-y (PMC10170162; doi:10.1038/s42003-023-04760-y)
Supplement: Supplementary file 4 — Supplementary Data 1 [file 42003_2023_4760_MOESM4_ESM.xlsx]

## Sheet: Figure 1
	Figure 1d (3 repricates)											Figure 1e (3 repricates)
	VvGID1a											VvGID1b
	GA1 (nM)	VvDELLA1			VvDELLA2			VvDELLA3				GA1 (nM)	VvDELLA1			VvDELLA2			VvDELLA3
	0	10564	11088	12060	16624	16204	14972	6892	6704	6724		0	12584	14800	20484	19872	16456	11688	6592	6232	6248
	1	83020	75732	86300	113152	114176	111412	11000	10424	10036		1	90136	87424	91916	86556	89088	88804	5776	5424	5332
	10	300260	285880	302540	346520	345060	327668	55676	53240	54124		10	386408	375276	372992	346336	340460	339076	5724	5396	5388
	100	468000	457276	457220	467196	461120	457528	140220	134116	126448		100	615864	585768	580056	530904	527316	517240	7544	6996	7284
	1000	543128	510932	538948	510780	517312	504148	174928	163192	168240		1000	645656	643360	647480	565336	570328	562644	5796	5696	5920
	10000	583040	560816	563260	527044	527032	519128	188572	182232	182688		10000	699408	661568	653676	588112	590332	566200	4364	4252	4240
	GA3 (nM)	VvDELLA1			VvDELLA2			VvDELLA3				GA3 (nM)	VvDELLA1			VvDELLA2			VvDELLA3
	0	10564	11088	12060	16624	16204	14972	6892	6704	6724		0	12584	14800	20484	19872	16456	11688	6592	6232	6248
	1	83712	75396	81128	100332	96424	94220	10124	10044	9608		1	142152	144968	145140	127064	124068	117448	5684	5596	5576
	10	295684	288224	290756	306940	306536	302204	49516	48980	47728		10	485588	443996	450224	397808	403296	393968	5812	5768	5900
	100	460280	451748	439612	433172	430044	427700	133404	131888	128884		100	614532	592796	602052	541220	532980	534592	7920	7420	8380
	1000	530004	530932	513748	487432	495732	484160	171248	171340	175892		1000	649620	626076	622584	558444	559584	569616	5420	5156	5332
	10000	539820	550048	548536	507396	502804	494408	189800	185368	190616		10000	693068	644148	621188	577036	570568	564240	4020	4268	4284
	GA4 (nM)	VvDELLA1			VvDELLA2			VvDELLA3				GA4 (nM)	VvDELLA1			VvDELLA2			VvDELLA3
	0	10564	11088	12060	16624	16204	14972	6892	6704	6724		0	12584	14800	20484	19872	16456	11688	6592	6232	6248
	1	299564	284372	283316	281760	291336	288068	103336	103136	91880		1	360704	346560	347608	322992	316224	313060	6704	6412	6544
	10	532984	517508	515876	485776	493244	493436	168148	177572	176060		10	630144	612032	620976	554140	551544	545228	8012	7784	8024
	100	578360	567884	567792	510944	508684	519140	208884	202516	206548		100	668400	642128	655892	582412	574404	564744	5452	5612	5588
	1000	592796	574632	583596	515688	525556	522684	217384	222320	220672		1000	669836	653100	667700	585980	578012	577092	4652	4624	4600
	10000	590788	582400	577640	533268	539436	523272	224576	224368	228188		10000	675752	670132	660392	595852	589780	574652	4616	4428	4940
	GA7 (nM)	VvDELLA1			VvDELLA2			VvDELLA3				GA7 (nM)	VvDELLA1			VvDELLA2			VvDELLA3
	0	10564	11088	12060	16624	16204	14972	6892	6704	6724		0	12584	14800	20484	19872	16456	11688	6592	6232	6248
	1	335396	323052	321520	344580	331544	331892	124436	114032	115136		1	434816	428836	424060	388908	379740	384532	7164	6996	6900
	10	537852	516604	516924	505548	492000	501964	180308	178764	183000		10	668828	631520	652524	569536	574932	553088	7992	7348	7572
	100	594928	564220	551352	521408	518116	525540	203516	210360	204328		100	680212	660132	665644	589832	579416	567796	5020	4524	4856
	1000	591656	580452	564408	527152	531904	513344	218052	214528	228416		1000	685276	657764	663828	592248	590420	570964	4712	4288	4596
	10000	560492	576612	563916	513496	535320	516780	223820	230536	236156		10000	691176	647096	680016	595096	598644	586904	5020	4700	4976
	GA9 (nM)	VvDELLA1			VvDELLA2			VvDELLA3				GA9 (nM)	VvDELLA1			VvDELLA2			VvDELLA3
	0	10564	11088	12060	16624	16204	14972	6892	6704	6724		0	12584	14800	20484	19872	16456	11688	6592	6232	6248
	1	13760	13120	14504	18848	17652	17808	6044	6376	6604		1	23696	20640	21520	18092	17456	18088	6088	5652	5748
	10	43856	42832	41868	69768	66324	69860	7716	7556	7460		10	71432	67028	68936	70288	74868	72316	5608	5396	5708
	100	237884	227040	226952	292464	289856	286688	30012	29612	28420		100	331968	326876	321868	320840	322972	316124	5740	5420	5868
	1000	439524	445800	438572	458524	451424	444980	113868	114752	113980		1000	547380	566428	553556	514296	509016	505332	6448	6084	6364
	10000	520124	551128	539584	522160	525864	517236	178172	181004	176436		10000	628700	645768	624624	579696	579020	567324	7032	6396	6604
	GA20 (nM)	VvDELLA1			VvDELLA2			VvDELLA3				GA20 (nM)	VvDELLA1			VvDELLA2			VvDELLA3
	0	10564	11088	12060	16624	16204	14972	6892	6704	6724		0	12584	14800	20484	19872	16456	11688	6592	6232	6248
	1	11320	11160	11376	13948	12860	12816	6212	6576	6564		1	18180	19020	19240	16904	14904	15028	6920	6704	6660
	10	12400	11956	13272	14500	14068	14208	5928	6372	6180		10	19136	18792	19824	15220	16776	15976	6204	6116	6496
	100	21752	21416	21112	27888	28868	27884	6508	6872	6692		100	43836	43712	41904	35920	37228	37612	6032	6156	6356
	1000	93812	92228	91632	134196	136880	133600	13204	12872	13660		1000	233160	228912	232444	241628	215068	215252	5972	6264	6400
	10000	275924	319472	326092	360904	356416	345828	76532	73488	71320		10000	530056	531108	531276	497816	491544	488360	7112	7220	7420

## Sheet: Figure 2
	Figure 2c (3 repricates)											Figure 2d (3 repricates)
	VvGID1a											VvGID1b
	GA3 (nM)	VvDELLA1			VvDELLA2			VvDELLA3				GA3 (nM)	VvDELLA1			VvDELLA2			VvDELLA3
	0	4816	2644	3584	3536	6332	6876	14332	13324	14080		0	12448	13904	16140	2840	17880	14868	12812	12452	12268
	1	75020	63684	76588	88260	35564	49508	61180	74600	73876		1	222352	227352	247764	100392	120764	130512	11292	11116	10948
	10	239804	227308	231620	133080	146136	151164	163648	171092	159116		10	271864	288488	267868	156136	152376	163364	7064	5644	6028
	100	302520	335616	344860	226344	176040	195172	223880	224720	226172		100	265432	285836	304800	136852	175004	176888	3168	4208	3392
	1000	407336	386052	382544	208884	216692	224932	254452	248248	240208		1000	260040	268656	291208	161116	162944	186352	3064	2872	2948
	10000	413868	377444	421548	247456	248484	249616	259776	255064	247112		10000	277448	290204	308428	161644	192240	172956	3256	2756	2820
	Diphegaractin (nM)	VvDELLA1			VvDELLA2			VvDELLA3				Diphegaractin (nM)	VvDELLA1			VvDELLA2			VvDELLA3
	0	4816	2644	3584	3536	6332	6876	14332	13324	14080		0	12448	13904	16140	2840	17880	14868	12812	12452	12268
	1	3420	4200	2704	3536	8668	3124	18860	14948	14528		1	23612	26028	36308	7200	12964	9360	11156	9620	10248
	10	2956	1340	1240	5160	9816	8412	13464	13344	12552		10	29256	52512	30524	14140	15352	10756	9780	8488	8764
	100	2717	2452	4028	3564	3992	2616	12280	11876	13780		100	55888	43276	54776	21860	18084	13408	9620	9432	9932
	1000	3588	3940	5248	3124	8208	5416	15728	11344	13324		1000	152556	131476	142872	83056	72612	79608	8968	8852	9372
	10000	25488	31216	30164	7704	25884	19108	18896	18764	17152		10000	289176	281988	306600	214784	174760	208952	8104	9468	9356

## Sheet: Figure 3
	Figure 3b (3 repricates)											Figure 3c (3 repricates)
	VvGID1a											VvGID1b
	Diphegaractin (µM)	VvDELLA1			VvDELLA2			VvDELLA3				Diphegaractin (µM)	VvDELLA1			VvDELLA2			VvDELLA3
	0	2623	2781	2933	4404	4508	4432	22008	26987	24066		0	13838	8775	15250	12704	12894.7	8902	23770	22095	22925
	0.1	2522	2774	2298	4044	3997	4379	20952	20880	22086		0.1	17609	19049	15098	28453	26987	28990	19713	18877	19982
	1	2508	2503	2480	4269	3886	4069	22090	24097	20713		1	58970	79343	90877	122242	123075	139086	19436	20095	19928
	10	3444	3003	3742	6558	6626	6483	21676	21098	21587		10	252470	258727	223321	309858	328563	327564	19310	19339	18867
	100	22561	17574	20817	26376	29967	24446	31921	30276	29978		100	489022	534795	527475	550117	554963	600853	18200	18882	20337
	D-C-6 (µM)	VvDELLA1			VvDELLA2			VvDELLA3				D-C-6 (µM)	VvDELLA1			VvDELLA2			VvDELLA3
	0	2623	2781	2933	4404	4508	4432	22008	26987	24066		0	13838	8775	15250	12704	12894.7	8902	23770	22095	22925
	0.1	2613	2500	2738	4098	4090	3765	19498	19988	20087		0.1	9174	13098	8765	12135	12076	9075	18934	20987	17765
	1	2705	2948	3188	4162	4338	4002	18966	20085	16759		1	75371	72650	80761	90076	100713	108762	18729	18833	22075
	10	3558	3579	3453	4253	4225	4554	19880	19876	21080		10	243950	254859	258761	299971	300088	293552	18686	18863	18863
	100	15083	13205	13278	23987	22759	23565	37050	36097	37627		100	457007	467916	500860	557185	548765	544633	18961	20067	17097
	D-C-5 (µM)	VvDELLA1			VvDELLA2			VvDELLA3				D-C-5 (µM)	VvDELLA1			VvDELLA2			VvDELLA3
	0	2623	2781	2933	4404	4508	4432	22008	26987	24066		0	13838	8775	15250	12704	12894.7	8902	23770	22095	22925
	0.1	2681	2603	3034	3503	4356	3903	17561	20999	18413		0.1	11117	7190	12008	11387	11009	9336	17225	18640	17766
	1	3172	2840	2768	4046	3853	4076	17925	20987	17890		1	25097	35502	31538	56850	56730	52990	17717	16994	17990
	10	2750	2947	2538	4198	4056	3888	17968	20084	20087		10	138050	138805	128032	194572	200080	199953	17641	17798	19933
	100	3205	3316	3271	5779	6397	6072	30953	29087	32097		100	293657	260820	290517	349080	368090	356701	17441	20078	16678
	D-C-4 (µM)	VvDELLA1			VvDELLA2			VvDELLA3				D-C-4 (µM)	VvDELLA1			VvDELLA2			VvDELLA3
	0	2623	2781	2933	4404	4508	4432	22008	26987	24066		0	13838	8775	15250	12704	12894.7	8902	23770	22095	22925
	0.1	2766	2577	2536	4178	4305	4553	18300	19976	19013		0.1	7581	7499	12098	15492	9067	15892	19512	20086	20074
	1	2650	2649	2731	3998	4223	4196	18562	18650	16087		1	19459	19770	19005	29382	28993	25887	18882	18884	19334
	10	2795	2950	2974	4353	4576	3779	19206	19209	17890		10	70098	68606	67791	110213	110001	115202	19240	19000	20078
	100	6875	6894	6877	11009	11306	12390	23604	23409	23480		100	266990	266634	251975	376761	357840	379980	19202	19072	19067
	D-C-3 (µM)	VvDELLA1			VvDELLA2			VvDELLA3				D-C-3 (µM)	VvDELLA1			VvDELLA2			VvDELLA3
	0	2623	2781	2933	4404	4508	4432	22008	26987	24066		0	13838	8775	15250	12704	12894.7	8902	23770	22095	22925
	0.1	3025	2944	2783	4356	4355	4559	17869	17899	16055		0.1	7818	10087	5002	14269	12098	12099	17993	17890	20098
	1	2746	2774	2777	3944	4298	4201	18166	18821	20088		1	5092	9075	6979	8882	12098	10056	17685	16893	18896
	10	3140	2882	3105	3973	3994	4015	18009	19089	19565		10	14881	15571	20095	31406	31093	29086	17932	16678	19988
	100	3409	3387	3038	5027	5085	4988	20602	20008	19797		100	88933	95092	85763	160125	162003	169883	18964	18944	19949
	D-C-2 (µM)	VvDELLA1			VvDELLA2			VvDELLA3				D-C-2 (µM)	VvDELLA1			VvDELLA2			VvDELLA3
	0	2623	2781	2933	4404	4508	4432	22008	26987	24066		0	13838	8775	15250	12704	12894.7	8902	23770	22095	22925
	0.1	2715	2659	2889	3929	3998	3876	17121	17767	15098		0.1	11914	10094	8046	13300	13389	9982	17206	15092	16090
	1	2664	2889	2816	4268	3870	4009	18870	18836	17800		1	9007	8470	12764	10724	9074	13087	17210	18833	16635
	10	2470	2445	2765	4094	4008	4222	17090	17301	17988		10	35740	25087	34610	101238	110080	98468	18017	15789	20035
	100	3716	3749	3552	5976	6240	6196	19854	19009	20087		100	181646	200896	179005	298856	300876	300142	18190	18197	18120

## Sheet: Figure 4
	Figure 4b (3 repricates)
	OsGID1
	GA3 (µM)	WT			VL/IF
	0	18008	16340	17468	17512	16564	17122
	0.1	233652	232668	228352	193352	199196	188084
	1	402636	403728	404468	380932	392856	399232
	10	425380	433232	429652	453460	444308	463244
	100	431428	445484	449536	450864	435856	442172
	Diphegaractin (µM)	WT			VL/IF
	0	18308	16440	17658	17412	16364	17112
	0.1	17120	16204	16940	74464	20812	17772
	1	17352	17524	16008	16092	17488	56396
	10	17844	19648	18208	22216	23228	22592
	100	77522	69068	69236	370536	388126	391540
	VvGID1b
	GA3 (µM)	WT			IF/VL
	0	6840	7680	7984	5604	6020	6136
	0.1	351532	383484	378464	418308	428796	431952
	1	363792	402204	404208	457064	399852	514204
	10	384612	405480	406940	455160	455208	478888
	100	356268	400100	383132	417824	425692	422652
	Diphegaractin (µM)	WT			IF/VL
	0	1748	7680	7984	5604	6020	6136
	0.1	10960	11024	12360	5912	6080	6080
	1	29040	30208	30692	8720	8964	9028
	10	164888	175288	171856	53732	52244	51356
	100	242216	250880	257468	159908	163520	169596

## Sheet: Figure 6
	Figure 6b (6 replicates)
	Length of a bunch (cm)
	Kyoho
	Control	12	11	12	11	8	10
	Diphegaractin	12	13	14	12	13	16
	GA3	17	15	10	11	15	11
	Shine Muscat
	Control	13	16	15	15	15	14
	Diphegaractin	17	16	17	15	14	17
	GA3	15	15	16	14	15	17
	Muscat Bailey A
	Control	11	12	11	10	11	11
	Diphegaractin	13	12	13	13	11	12
	GA3	12	13	10	14	13	13
	Figure 6c (6 replicates)
	Sugar concentration (Brix %)
	Shine Muscat
	Control	17.5	17.6	19.7	18.9	20.5	16
	Diphegaractin	19.5	20.8	19.5	19.9	19.5	19.9
	GA3	22.5	22.7	22.8	21	19.8	21.3
	Figure 6d (6 replicates)
	Root rength (cm)
		Control						GA3						Diphegaractin
	1 day	0.2	0.2	0.2	0.1	0.2	0.1	0.2	0.3	0.3	0.3	0.3	0.3	0.2	0.2	0.3	0.2	0.2	0.2
	2 day	0.5	0.3	0.4	0.4	0.3	0.5	0.7	0.7	0.9	0.8	0.8	0.9	0.8	0.7	0.7	0.8	0.5	0.8
	3 day	0.4	0.4	0.8	0.5	1	0.5	1.7	1.9	2	1.6	1.6	2	1.3	1.3	1.3	1.6	1.6	1.4
	4 day	0.8	0.5	0.9	0.8	1	0.6	2.2	2.3	2.2	2.2	2.7	2.2	1.5	1.5	1.6	1.9	2.2	1.6
	5 day	1	1	1.1	1.1	1.2	1	2.3	2.5	2.7	2.4	2.7	2.6	1.6	1.6	2.2	2.2	2.4	1.7
	Figure 6e (> 14 replicates)
	Color (a*)
	Control	13.62	9.25	9.17	16.89	9.88	11.27	9.59	12.82	15.29	14.45	9.28	10.23	11.12	10.06	11.19	4.47
	Diphegaractin	-0.02	-14.26	-5.45	-2.14	-12.04	-9.23	-3.49	0.04	-6.49	-1.98	-12.79	-0.14	-11.37	-12.1	0.44	-4.41	-9.58	-9.8	-11.86	-12.85	-10.61	-9.05	-6.74
	GA3	-11.09	-5.27	-13.89	-11.15	-6.65	-14.31	-9.39	-16.5	-13.04	-13.51	-10.89	-8.28	-13.31	-12.62
	Figure 6f (> 6 replicates)
	Length between peel and segment (cm)
	Control	0.36	0.44	0.33	0.38	0.47	0.37	0.48	0.51	0.43
	Diphegaractin	0.17	0.22	0.32	0.26	0.33	0.31	0.35	0.21
	GA3	0.14	0.04	0.05	0.08	0.04	0.08

## Sheet: Supplementary Figure 3
	Supplementary Figure 3 (3 replicates)
	GA3 (µM)						GA4 (µM)						Diphegaractin (µM)
	0	0.01	0.1	1	10	100	0	0.01	0.1	1	10	100	0	0.01	0.1	1	10	100
	3426	9345	93558	317918	393925	397453	3426	132374	283166	338522	342920	347892	3426	6573	6786	6889	7106	23741
	3275	8206	91063	307830	399975	390628	3275	148536	303274	327610	355961	340595	3275	6549	7329	6632	6824	23503
	3501	8539	95487	331053	385739	408489	3501	125094	268360	358702	334627	351382	3501	6629	6545	5897	7403	23992

## Sheet: Supplementary Figure 4
	Supplementary Figure 4b (3 replicates)
	AtGID1a															AtGID1b															AtGID1c
	RGA			RGL1			RGL2			RGL3			GAI			RGA			RGL1			RGL2			RGL3			GAI			RGA			RGL1			RGL2			RGL3			GAI
	DMSO	GA3	Diphegaractin	DMSO	GA3	Diphegaractin	DMSO	GA3	Diphegaractin	DMSO	GA3	Diphegaractin	DMSO	GA3	Diphegaractin	DMSO	GA3	Diphegaractin	DMSO	GA3	Diphegaractin	DMSO	GA3	Diphegaractin	DMSO	GA3	Diphegaractin	DMSO	GA3	Diphegaractin	DMSO	GA3	Diphegaractin	DMSO	GA3	Diphegaractin	DMSO	GA3	Diphegaractin	DMSO	GA3	Diphegaractin	DMSO	GA3	Diphegaractin
	1680	291392	2344	2276	216028	3352	4464	240824	4084	2504	6468	1956	3744	214084	4184	3652	421272	151312	3448	143796	3604	14508	227668	9500	5116	32644	4732	5348	220756	13216	8668	292208	171140	7668	231216	24200	12132	245056	23968	14348	59648	11872	19808	202060	98988
	1624	293884	1568	2628	225860	4148	4424	226832	6504	4400	4460	2240	3628	221948	3800	4536	391250	166136	4036	142648	4464	12704	233432	7296	8324	34232	6836	8588	225864	14108	12956	291684	180584	10840	249596	25308	16132	258584	25416	17588	63112	14632	22212	222424	87892
	1584	280052	1420	2608	212208	1592	4336	219476	3276	3784	5252	3376	3164	199752	2884	4004	388930	159632	3656	141116	3168	9168	212628	10184	5148	34568	4632	6232	218412	13212	11812	293724	178116	9356	234344	23132	15736	243532	25468	15516	64940	12496	28076	208332	106848
	Supplementary Figure 4c (3 replicates)
	GA3 (µM)						Diphegaractin (µM)
	0	0.1	1	10	50	100	0	0.1	1	10	50	100
	14080	287697	371780	375329	365806	421272	14080	15564	18356	30968	102720	151312
	14535	310138	362985	377389	383868	391250	14535	16656	19960	35124	83616	166136
	12720	294461	366405	380907	379569	388930	12720	17820	20440	32280	86004	159632

## Sheet: Supplementary Figure 5
	Supplementary Figure 5 (3 replicates)
	LsGID1a									LsGID1b-1									LsGID1b-2
	LsDELLA1			LsDELLA5			DHFR			LsDELLA1			LsDELLA5			DHFR			LsDELLA1			LsDELLA5			DHFR
	DMSO	GA3	Diphegaractin	DMSO	GA3	Diphegaractin	DMSO	GA3	Diphegaractin	DMSO	GA3	Diphegaractin	DMSO	GA3	Diphegaractin	DMSO	GA3	Diphegaractin	DMSO	GA3	Diphegaractin	DMSO	GA3	Diphegaractin	DMSO	GA3	Diphegaractin
	2072	833192	8720	2424	627104	6084	1208	2220	1408	2468	908848	55752	3496	583380	7964	1392	1760	1208	3032	773084	44372	2468	612536	12748	1388	2248	1632
	3064	807292	6952	3532	586920	6160	1300	1976	1312	2328	868940	49896	2976	545296	7740	1228	1768	1420	3672	751136	43724	2664	546804	16980	1504	1932	1552
	4064	999460	7784	3604	619708	5836	1360	1980	1284	2284	857620	62676	3124	554048	8368	1380	1740	1372	3236	709480	44872	2736	573252	16828	1436	2052	1936

## Sheet: Supplementary Figure 10
	Supplementary Figure 10a (>9 replicates)
	Root length (mm)
	DMSO	Pac	Pac + Diphegaractin	Pac + GA3
	25	17	20	27
	27	20	22	35
	32	19	20	30
	35	16	27	24
	33	16	25	20
	25	19	22	17
	26	18	20	22
	28	17	19	17
	35	12	23	18
	33	20		27
	Supplementary Figure 10b (>9 replicates)
	Hypocotyl length (mm)
	DMSO	Pac	Pac + Diphegaractin	Pac + GA3
	2	1	1	6
	2	1	1	7
	3	0.5	1	6
	3	0.5	1	6
	2	0.5	1	7
	2	1	1	5
	2	1	0.5	6
	3	1	1	4
	2	1	1	5
	2	1.5		5

## Sheet: Supplementary Figure 11
	Supplementary Figure 11 (>44 replicates)
	Kyoho					Shine Muscat					Muscat Bailey A
		DMSO	GA3	Diphegaractin			DMSO	GA3	Diphegaractin			DMSO	GA3	Diphegaractin
	Number of seed	1	0	0		Number of seed	1	2	0		Number of seed	1	2	2
		1	0	0			2	0	0			5	4	2
		1	0	2			1	1	1			2	3	4
		2	0	0			1	3	1			1	4	3
		2	1	1			1	0	1			3	2	4
		2	0	0			2	0	1			4	4	3
		2	0	1			2	0	1			3	2	3
		2	1	1			1	0	1			2	2	2
		1	1	1			2	0	1			1	1	3
		1	1	1			1	0	2			1	3	2
		0	1	1			1	1	1			3	3	2
		0	0	1			2	1	2			4	2	2
		0	1	1			1	0	1			3	4	3
		0	0	0			2	0	1			1	2	2
		1	0	0			1	0	1			4	0	2
		2	1	0			1	0	1			4	3	2
		1	2	0			1	2	2			3	1	2
		2	1	0			1	0	2			2	3	3
		0	0	0			3	0	1			3	3	2
		2	0	0			1	0	1			2	5	3
		2	0	0			3	2	1			5	2	2
		0	1	1			1	0	1			3	2	5
		1	0	1			1	0	1			6	1	2
		1	0	1			2	0	1			4	2	4
		1	0	0			2	0	2			3	2	2
		0	0	0			1	2	1			3	1	3
		1	0	0			1	0	1			3	3	1
		1	0	1			1	0	2			2	2	4
		0	0	1			1	0	1			2	4	4
		0	0	1			1	0	1			1	1	1
		0	0	1			2	0	1			3	3	5
		0	0	0			1	0	1			4	3	5
		0	0	0			1	0	2			2	3	2
		0	0	0			1	1	2			2	2	3
		1	0	0			1	0	1			3	2	3
		0	0	1			1	0	1			3	3	3
		0	0	1			2	0	1			3	3	1
		0	0	2			2	0	1			1	3	3
		0	0	2			1	0	1			1	2	2
		0	0	1			2	0	3			6	2	6
		0	0	1			3	0	2			2	3	2
		0	0	2			1	0	2			2	3	4
							2	0	2			3	1	3
							1	0	1			2	3	3
							2	0	2			1	3	3
							1	0	1			3	1	4
							1	0	1			3	2	1
							1	0	2			3	2	4
							1	0	1			3	0	1
							1	0	0			3	1	5
							2	1	1			3	2	4
							1	0	1			2	2	4
							2	0	1			4	3	5
							1	0	2			2	0	3
							1	0	1			3	0	1
							1	0	1			4	1	1
							1	0	2			2	2	3
							2	0	2			2	3	4
							1	0	2			4	3	1
							2	0	1			4	0	3
